# Supplementary material for: Regulation of Monocyte Perilipin-2 Expression in Acute and Chronic Coronary Syndromes: Pathogenetic Implications
Source: Int J Mol Sci. 2025 Sep 30;26(19):9550. doi: 10.3390/ijms26199550 (PMC12524928; doi:10.3390/ijms26199550)
Supplement: Supplementary file 1 [file ijms-26-09550-s001.zip]

Archive with 1 entries (1 files):
- ijms-3769147-supplementary.xlsx
