# Supplementary material for: Regulation of Monocyte Perilipin-2 Expression in Acute and Chronic Coronary Syndromes: Pathogenetic Implications
Source: Int J Mol Sci. 2025 Sep 30;26(19):9550. doi: 10.3390/ijms26199550 (PMC12524928; doi:10.3390/ijms26199550)
Supplement: Supplementary file 1 [file ijms-26-09550-s001.zip › ijms-3769147-supplementary.xlsx]

## Sheet: Foglio1
	Table S1. Lipid data analyzed
		LM_ID	Name	Systematic Name	Formula
	99,94	LMFA01030099	beta-vinyl acrylic acid	2,4-pentadienoic acid	C5H7O2
		LMFA01031018	penta-2,4-dienoic acid	penta-2,4-dienoic acid	C5H7O2
		LMFA06000002	3-propyl acrolein	2-hexenal	C6H11O
		LMFA06000003	3-hexenal	3-hexenal	C6H11O
		LMFA06000004	4-hexenal	4-hexenal	C6H11O
		LMFA06000005	5-hexenal	5-hexenal	C6H11O				LM_ID	Common Name	Systematic Name	Formula
		LMFA06000110	3Z-hexenal	3Z-hexenal	C6H11O				LMGL03012720	TG(13:0/13:0/22:5(7Z,10Z,13Z,16Z,	1,2-ditridecanoyl-3-(7Z,10Z,13Z,16Z,	C51H88O6
		LMFA11000319	1-Heptene	1-Heptene	C7H15					19Z))[iso3]	19Z-docosapentaenoyl)-sn-glycerol
		LMFA11000660	Methylcyclohexane	Methylcyclohexane	C7H15				LMGL03012774	TG(14:0/14:0/20:5(5Z,8Z,11Z,14Z,	1,2-ditetradecanoyl-3-(5Z,8Z,11Z,14Z,	C51H88O6
		LMFA11000663	1,2-dimethylcyclopentane	1,2-dimethylcyclopentane	C7H15					17Z))[iso3]	17Z-eicosapentaenoyl)-sn-glycerol
		LMFA11000668	Ethylcyclopentane	Ethylcyclopentane	C7H15				LMGL03012831	TG(14:1(9Z)/14:1(9Z)/20:3(8Z,11Z,	1,2-di-(9Z-tetradecenoyl)-3-(8Z,11Z,	C51H88O6
		LMFA12000019	3E-Hexene-2-one	3E-Hexene-2-one	C6H11O					14Z))[iso3]	14Z-eicosatrienoyl)-sn-glycerol
		LMFA12000030	4-Methyl-3-penten-2-one	4-Methyl-3-penten-2-one	C6H11O				LMGL03012848	TG(14:1(9Z)/17:2(9Z,12Z)/17:2(9Z,	1-(9Z-tetradecenoyl)-2,3-di-(9Z,12Z-	C51H88O6
		LMFA12000035	5-hexen-2-one	5-hexen-2-one	C6H11O					12Z))[iso3]	heptadecadienoyl)-sn-glycerol
	387.18	LMFA01090098	6-bromo-eicosa-5E,9Z-dienoic acid	6-bromo-eicosa-5E,9Z-dienoic acid	C20H36O2				LMGL03012935	TG(15:1(9Z)/15:1(9Z)/18:3(6Z,9Z,	1,2-di-(9Z-pentadecenoyl)-3-(6Z,9Z,12Z-	C51H88O6
		LMFA08020163	1-(4-carboxybutanamido)-1'-(dimethylcarbamoyl)ferrocene	{(1,2,3,4,5-eta)-1-(4-carboxybutanamido)cyclopentadienyl}[(1,2,3,4,5-eta)-1-(dimethylcarbamoyl)cyclopentadienyl]iron	C18H23N2O4					12Z))[iso3]	octadecatrienoyl)-sn-glycerol
		LMPK12020216	3,5-Di-O-methyl-8-prenylafzelechin-4beta-ol		C22H27O6				LMGL03012936	TG(15:1(9Z)/15:1(9Z)/18:3(9Z,12Z,	1,2-di-(9Z-pentadecenoyl)-3-(9Z,12Z,	C51H88O6
		LMPK12020217	4,5-Di-O-methyl-8-prenylafzelechin-4beta-ol		C22H27O6					15Z))[iso3]	15Z-octadecatrienoyl)-sn-glycerol
		LMPK12050070	Kwakhurin hydrate	7,4',6'-Trihydroxy-3'-methoxy-2'-(3-hydroxy-3-methylbutyl)isoflavone	C21H23O7				LMGL03013236	TG(12:0/14:0/22:5(7Z,10Z,13Z,16Z,	1-dodecanoyl-2-tetradecanoyl-3-(7Z,10Z,	C51H88O6
		LMPK12050419	Irisflorentin	5,3',4',5'-Tetramethoxy-6,7-methylenedioxyisoflavone	C20H19O8					19Z))[iso6]	13Z,16Z,19Z-docosapentaenoyl)-sn-
		LMPK12050444		5,6,7,8-Tetramethoxy-3',4'-methylenedioxyisoflavone	C20H19O8						glycerol
		LMPK12050507	Secundifloran		C21H23O7				LMGL03013264	TG(12:0/14:1(9Z)/22:4(7Z,10Z,13Z,	1-dodecanoyl-2-(9Z-tetradecenoyl)-3-	C51H88O6
		LMPK12110152	Chrysin 5-xyloside		C20H19O8					16Z))[iso6]	(7Z,10Z,13Z,16Z-docosatetraenoyl)-sn-
		LMPK12110179	Fulvinervin B		C25H23O4						glycerol
		LMPK12110561	Icaritin		C21H23O7				LMGL03013338	TG(12:0/16:0/20:5(5Z,8Z,11Z,14Z,	1-dodecanoyl-2-hexadecanoyl-3-(5Z,8Z,	C51H88O6
		LMPK12111276		5,6,7,3'-Tetramethoxy-4',5'-methylenedioxyflavone	C20H19O8					17Z))[iso6]	11Z,14Z,17Z-eicosapentaenoyl)-sn-
		LMPK12111277		5,3',4',5'-Tetramethoxy-6,7-methylenedioxyflavone	C20H19O8						glycerol
		LMPK12111481	Linderoflavone B	5,6,7,8-Tetramethoxy-3',4'-(methylenedioxy)flavone	C20H19O8				LMGL03013362	TG(12:0/16:1(9Z)/20:4(5Z,8Z,11Z,	1-dodecanoyl-2-(9Z-hexadecenoyl)-3-(5Z,	C51H88O6
		LMPK12112683	Topazolin hydrate		C21H23O7					14Z))[iso6]	8Z,11Z,14Z-eicosatetraenoyl)-sn-
		LMPK12113024	Melisimplexin	3,5,6,7-Tetramethoxy-3',4'-methylenedioxyflavone	C20H19O8						glycerol
		LMPK12113168	Pollenitin 8-butyrate		C20H19O8				LMGL03013465	TG(12:0/18:1(9Z)/18:4(6Z,9Z,12Z,	1-dodecanoyl-2-(9Z-octadecenoyl)-3-(6Z,	C51H88O6
		LMPK12113263	Meliternin		C20H19O8					15Z))[iso6]	9Z,12Z,15Z-octadecatetraenoyl)-sn-
		LMPK12120187		4'-Hydroxychalcone 4'-glucoside	C21H23O7						glycerol
		LMPK12120227		8-Cinnamoyl-3,4-dihydro-5,7-dihydroxy-4-phenylcoumarin	C24H19O5				LMGL03013482	TG(12:0/18:2(9Z,12Z)/18:3(6Z,9Z,	1-dodecanoyl-2-(9Z,12Z-octadecadienoyl)	C51H88O6
		LMPK12140205	Calomelanol J	3,4,7,8-Tetrahydro-5-hydroxy-4,8-diphenyl-2H,6H-benzo[1,2-b:5,4-b']dipyran-2,6-dione	C24H19O5					12Z))[iso6]	-3-(6Z,9Z,12Z-octadecatrienoyl)-sn-
		LMPK12140477	Kenusanone D		C21H23O7						glycerol
		LMPK12140491	Kushenol V	5,7,2',4'-Tetrahydroxy-5'-methoxy-6-prenylflavanone	C21H23O7				LMGL03013483	TG(12:0/18:2(9Z,12Z)/18:3(9Z,12Z,	1-dodecanoyl-2-(9Z,12Z-octadecadienoyl)	C51H88O6
		LMPK12140492	Kushenol W	5,7,2',4'-Tetrahydroxy-5'-methoxy-8-prenylflavanone	C21H23O7					15Z))[iso6]	-3-(9Z,12Z,15Z-octadecatrienoyl)-sn-
		LMPK13040036	Methylaverantin	1,3,6,8-tetrahydroxy-2-[(1S)-1-methoxyhexyl]-9,10-anthracenedione	C21H23O7						glycerol
		LMPK13080002	Ceratinalone		C20H19O8				LMGL03013750	TG(13:0/15:0/20:5(5Z,8Z,11Z,14Z,	1-tridecanoyl-2-pentadecanoyl-3-(5Z,8Z,	C51H88O6
	393.3	LMPK12060062	Dehydrorotenone	Didehydrorotenone	C23H21O6					17Z))[iso6]	11Z,14Z,17Z-eicosapentaenoyl)-sn-
		LMPK12060068	Dehydrodeguelin,7a,13a-Didehydrodeguelin		C23H21O6						glycerol
		LMPK12100017		6-Butyryl-5,7-dihydroxy-8-(3',3'-dimethylallyl)-4-phenylcoumarin	C24H25O5				LMGL03013776	TG(13:0/15:1(9Z)/20:4(5Z,8Z,11Z,	1-tridecanoyl-2-(9Z-pentadecenoyl)-3-	C51H88O6
		LMPK12100019	Mesuol	5,7-Dihydroxy-8-(3-methylbut-2-enyl)-6-isobutyryl-4-phenylcoumarin	C24H25O5					14Z))[iso6]	(5Z,8Z,11Z,14Z-eicosatetraenoyl)-sn-
		LMPK12110016	Semiglabrin		C23H21O6						glycerol
		LMPK12110018	Pseudosemiglabrin		C23H21O6				LMGL03013867	TG(13:0/17:1(9Z)/18:4(6Z,9Z,12Z,	1-tridecanoyl-2-(9Z-heptadecenoyl)-3-	C51H88O6
		LMPK12110160	Stachyoidin		C23H21O6					15Z))[iso6]	(6Z,9Z,12Z,15Z-octadecatetraenoyl)-sn-
		LMPK12110186	Hosloppin		C22H17O7						glycerol
		LMPK12110187	Hookerianin		C23H21O6				LMGL03013887	TG(13:0/17:2(9Z,12Z)/18:3(6Z,9Z,	1-tridecanoyl-2-(9Z,12Z-	C51H88O6
		LMPK12111976	8-C-p-Hydroxybenzylkaempferol		C22H17O7					12Z))[iso6]	heptadecadienoyl)-3-(6Z,9Z,12Z-
		LMPK12113357		5,7,3',4',5'-Pentahydroxy-3,6,8-trimethoxyflavone	C18H17O10						octadecatrienoyl)-sn-glycerol
		LMPK12120312		3'-Bromo-6'-hydroxy-2',4,4'-trimethoxychalcone	C18H18O5				LMGL03013888	TG(13:0/17:2(9Z,12Z)/18:3(9Z,12Z,	1-tridecanoyl-2-(9Z,12Z-	C51H88O6
		LMPK12120470	Anguvetin		C24H25O5					15Z))[iso6]	heptadecadienoyl)-3-(9Z,12Z,15Z-
		LMPK13090054	Aspergillusether C		C20H22O6Cl						octadecatrienoyl)-sn-glycerol
		LMPR0103370010	Ustusolate G		C21H29O7				LMGL03014156	TG(14:0/14:1(9Z)/20:4(5Z,8Z,11Z,	1-tetradecanoyl-2-(9Z-tetradecenoyl)-3-	C51H88O6
	473.23	LMFA03120014	Iodovulone I	methyl 9-oxo-10-iodo-12R-hydroxy-5Z,7E,10Z,13Z-prostatetraenoate-cyclo[8,12]	C21H30O4					14Z))[iso6]	(5Z,8Z,11Z,14Z-eicosatetraenoyl)-sn-
		LMPK12020121	Epigallocatechin 3-O-(3-O-methylgallate)		C23H21O11						glycerol
		LMPK12050023	Formononetin 7-O-(6''-acetylglucoside)		C24H25O10				LMGL03014255	TG(14:0/16:1(9Z)/18:4(6Z,9Z,12Z,	1-tetradecanoyl-2-(9Z-hexadecenoyl)-3-	C51H88O6
		LMPK12050284	Lupinisoflavone N		C25H29O9					15Z))[iso6]	(6Z,9Z,12Z,15Z-octadecatetraenoyl)-sn-
	495.21	LMPK12111408	8-Hydroxytricetin 7-glucuronide		C21H19O14						glycerol
		LMPK12111465	Pleurostimin 7-glucoside	5,6,7,3',4'-Pentahydroxy-8-methoxyflavone 7-glucoside	C22H23O13				LMGL03014636	TG(14:1(9Z)/16:0/18:4(6Z,9Z,12Z,	1-(9Z-tetradecenoyl)-2-hexadecanoyl-3-	C51H88O6
		LMPK12112437	Myricetin 3-glucuronide		C21H19O14					15Z))[iso6]	(6Z,9Z,12Z,15Z-octadecatetraenoyl)-sn-
		LMPK12112470	Laricitrin 3-galactoside		C22H23O13						glycerol
		LMPK12112471	Laricitrin 3-glucoside		C22H23O13				LMGL03014659	TG(14:1(9Z)/16:1(9Z)/18:3(6Z,9Z,	1-(9Z-tetradecenoyl)-2-(9Z-	C51H88O6
		LMPK12112478	Laricitrin 7-glucoside		C22H23O13					12Z))[iso6]	hexadecenoyl)-3-(6Z,9Z,12Z-
		LMPK12112479	Laricitrin 5'-glucoside		C22H23O13						octadecatrienoyl)-sn-glycerol
		LMPK12112500	Myricetin 4'-methyl ether 3-O-beta-D-galactopyranoside		C22H23O13				LMGL03014660	TG(14:1(9Z)/16:1(9Z)/18:3(9Z,12Z,	1-(9Z-tetradecenoyl)-2-(9Z-	C51H88O6
		LMPK12112551	Myricetin 5-methyl ether 3-galactoside		C22H23O13					15Z))[iso6]	hexadecenoyl)-3-(9Z,12Z,15Z-
		LMPK12112552	Myricetin 5-methyl ether 3-glucoside		C22H23O13						octadecatrienoyl)-sn-glycerol
		LMPK12112554	Myricetin 5-methyl ether 7-glucoside		C22H23O13				LMGL03014988	TG(15:0/15:1(9Z)/18:4(6Z,9Z,12Z,	1-pentadecanoyl-2-(9Z-pentadecenoyl)-3-	C51H88O6
		LMPK12112660	Europetin 3-galactoside		C22H23O13					15Z))[iso6]	(6Z,9Z,12Z,15Z-octadecatetraenoyl)-sn-
		LMPK12112775	Annulatin 3'-glucoside		C22H23O13						glycerol
		LMPK12112886	Patuletin 3-galactoside		C22H23O13
		LMPK12112888	Quercetagetin 3'-methyl ether 3-galactoside		C22H23O13
		LMPK12112892	Patuletin 3-glucoside		C22H23O13
		LMPK12112897	Quercetagetin 7-methyl ether 3-glucoside		C22H23O13
		LMPK12112898	Quercetagetin 3'-methyl ether 3-glucoside		C22H23O13
		LMPK12112907	Quercetagetin 3-methyl ether 6-glucoside		C22H23O13
		LMPK12112908	Quercetagetin 3-methyl ether 7-glucoside		C22H23O13
		LMPK12112912	Patuletin 5-glucoside		C22H23O13
		LMPK12112913	Patuletin 7-galactoside		C22H23O13
		LMPK12112914	Patuletin 7-glucoside		C22H23O13
		LMPK12112916	Quercetagetin 3'-methyl ether 7-glucoside		C22H23O13
		LMPK12112964	Quercetagetin 7-methyl ether 6-glucoside		C22H23O13
		LMPK12112965	Quercetagetin 7-methyl ether 4'-glucoside		C22H23O13
		LMPK12113175	Ranupenin 3-galactoside		C22H23O13
		LMPK12113177	Corniculatusin 3-beta-D-galactoside		C22H23O13
		LMPK12113183	Ranupenin 8-glucoside		C22H23O13
		LMPK12113185	Corniculatusin 3-glucoside		C22H23O13
		LMPK12113195	Gossypetin 3-glucuronide		C21H19O14
		LMPK12113199	Gossypetin 8-glucuronide		C21H19O14
		LMPK12113205	Haploside B		C22H23O13
		LMPK12113269	Hibiscetin 8-methyl ether 3-rhamnoside		C22H23O13
		LMPK12113323		3,5,7,3',4'-Pentahydroxy-6,8-dimethoxyflavone 3-alpha-L-arabinopyranoside	C22H23O13
		LMPK12140098		7,8,4'-Trihydroxy-3',5'-dimethoxyflavanone 4'-O-glucoside	C23H27O12
		LMPK12140456	Peruvianoside I	Pervianoside I	C23H27O12
		LMPK12140457	Peruvianoside II	(2S)-2,7,4'-Trihydroxy-3',5'-methoxyflavanone 5-glucoside	C23H27O12
		LMPR0102070010	Harpagoside		C24H31O11
	545.35	LMPK12111393	8-Hydroxyluteolin 8-glucoside-3'-sulfate		C21H21O15S
		LMPK12111395	Hypolaetin 7-sulfate-8-glucoside		C21H21O15S
		LMPK12112165	Quercetin 3-(3''-sulfatoglucoside)		C21H21O15S
		LMPK12112280	Quercetin 3-glucoside-3'-sulfate		C21H21O15S
		LMST05010047	Estriol 3-sulfate 16-glucuronide		C24H33O12S
	553.21	LMPK12040013	Bilobetin		C31H21O10
		LMPK12110192	Cucumerin B		C29H29O11
		LMPK12110193	Cucumerin A		C29H29O11
		LMPK12110225	Vitexin 2''-p-hydroxybenzoate		C28H25O12
		LMPK12110715	Luteolin 7-(6''-p-benzoyglucoside)		C28H25O12
		LMPK12113038	6-Hydroxymyricetin 3,6,3',5'-tetramethyl ether 7-glucoside		C25H29O14
		LMPK12113043		5,2',5'-Trihydroxy-3,6,7,4'-tetramethoxyflavone 5'-glucoside	C25H29O14
	619,22	LMFA00000026	11,12,13,15,16-pentachloro-14-hydroxytetracos-1Z-enyl sulfate	11,12,13,15,16-pentachloro-14-hydroxytetracos-1Z-enyl sulfate	C24H44O5SCl5
	619,25	LMFA00000026	11,12,13,15,16-pentachloro-14-hydroxytetracos-1Z-enyl sulfate	11,12,13,15,16-pentachloro-14-hydroxytetracos-1Z-enyl sulfate	C24H44O5SCl5
	654.33	LMPK12010152		Cyanidin 3-(6''-acetylglucoside)-5-glucoside	C29H34O17
		LMPK12010226		Cyanidin 3-glucoside-5-(6-acetylglucoside)	C29H34O17
		LMPK12010321		Delphinidin 3-[6-(2-acetylrhamnosyl)glucoside]	C29H34O17
		LMPK12010322		Delphinidin 3-[6-(3-acetylrhamnosyl)glucoside]	C29H34O17
		LMPK12010419		Hirsutidin 3-O-(6-O-p-coumaroyl)glucoside	C33H34O14
	663,45	LMPK12110281	Vitexin 3''',4'''-Di-O-acetyl 2''-O-rhamnoside		C31H35O16
		LMPK12111893	Kaempferol 3-(2'',3''-diacetyl-4''-p-coumarylrhamnoside		C34H31O14
		LMPK12111958	Kaempferol 3-(2'',3''-diacetylrhamnoside)-7-rhamnoside		C31H35O16
	680.54	LMPK12010045		Pelargonidin 3,5-di-(6-acetylglucoside)	C31H36O17
	680.57	LMPK12010045		Pelargonidin 3,5-di-(6-acetylglucoside)	C31H36O17
	760.69	LMFA07090154	FAHFA(18:1/32-O-32:1)	23Z-32-(9Z-octadecenoyloxy)dotriacontenoic acid	C50H95O4
	796.61	LMGL05010068	1-oleoyl-2-Dihydrosterculoyl-3-O-α-D- glucosyl-sn-glycerol	1-(9Z-octadecenoyl)-2-(9,10-methylene-octadecanoic acid)-3-O-α-D-glucosyl-sn-glycerol	C46H84O10
	796.65	LMGL03012720	TG(13:0/13:0/22:5(7Z,10Z,13Z,16Z,19Z))[iso3]	1,2-ditridecanoyl-3-(7Z,10Z,13Z,16Z,19Z-docosapentaenoyl)-sn-glycerol	C51H88O6
		LMGL03012774	TG(14:0/14:0/20:5(5Z,8Z,11Z,14Z,17Z))[iso3]	1,2-ditetradecanoyl-3-(5Z,8Z,11Z,14Z,17Z-eicosapentaenoyl)-sn-glycerol	C51H88O6
		LMGL03012831	TG(14:1(9Z)/14:1(9Z)/20:3(8Z,11Z,14Z))[iso3]	1,2-di-(9Z-tetradecenoyl)-3-(8Z,11Z,14Z-eicosatrienoyl)-sn-glycerol	C51H88O6
		LMGL03012848	TG(14:1(9Z)/17:2(9Z,12Z)/17:2(9Z,12Z))[iso3]	1-(9Z-tetradecenoyl)-2,3-di-(9Z,12Z-heptadecadienoyl)-sn-glycerol	C51H88O6
		LMGL03012935	TG(15:1(9Z)/15:1(9Z)/18:3(6Z,9Z,12Z))[iso3]	1,2-di-(9Z-pentadecenoyl)-3-(6Z,9Z,12Z-octadecatrienoyl)-sn-glycerol	C51H88O6
		LMGL03012936	TG(15:1(9Z)/15:1(9Z)/18:3(9Z,12Z,	1,2-di-(9Z-pentadecenoyl)-3-(9Z,12Z,	C51H88O6
			15Z))[iso3]	15Z-octadecatrienoyl)-sn-glycerol
		LMGL03013236	TG(12:0/14:0/22:5(7Z,10Z,13Z,16Z,	1-dodecanoyl-2-tetradecanoyl-3-(7Z,10Z,	C51H88O6
			19Z))[iso6]	13Z,16Z,19Z-docosapentaenoyl)-sn-
				glycerol
		LMGL03013264	TG(12:0/14:1(9Z)/22:4(7Z,10Z,13Z,	1-dodecanoyl-2-(9Z-tetradecenoyl)-3-	C51H88O6
			16Z))[iso6]	(7Z,10Z,13Z,16Z-docosatetraenoyl)-sn-
				glycerol
		LMGL03013338	TG(12:0/16:0/20:5(5Z,8Z,11Z,14Z,	1-dodecanoyl-2-hexadecanoyl-3-(5Z,8Z,	C51H88O6
			17Z))[iso6]	11Z,14Z,17Z-eicosapentaenoyl)-sn-
				glycerol
		LMGL03013362	TG(12:0/16:1(9Z)/20:4(5Z,8Z,11Z,	1-dodecanoyl-2-(9Z-hexadecenoyl)-3-(5Z,	C51H88O6
			14Z))[iso6]	8Z,11Z,14Z-eicosatetraenoyl)-sn-
				glycerol
		LMGL03013465	TG(12:0/18:1(9Z)/18:4(6Z,9Z,12Z,	1-dodecanoyl-2-(9Z-octadecenoyl)-3-(6Z,	C51H88O6
			15Z))[iso6]	9Z,12Z,15Z-octadecatetraenoyl)-sn-
				glycerol
		LMGL03013482	TG(12:0/18:2(9Z,12Z)/18:3(6Z,9Z,	1-dodecanoyl-2-(9Z,12Z-octadecadienoyl)	C51H88O6
			12Z))[iso6]	-3-(6Z,9Z,12Z-octadecatrienoyl)-sn-
				glycerol
		LMGL03013483	TG(12:0/18:2(9Z,12Z)/18:3(9Z,12Z,	1-dodecanoyl-2-(9Z,12Z-octadecadienoyl)	C51H88O6
			15Z))[iso6]	-3-(9Z,12Z,15Z-octadecatrienoyl)-sn-
				glycerol
		LMGL03013750	TG(13:0/15:0/20:5(5Z,8Z,11Z,14Z,	1-tridecanoyl-2-pentadecanoyl-3-(5Z,8Z,	C51H88O6
			17Z))[iso6]	11Z,14Z,17Z-eicosapentaenoyl)-sn-
				glycerol
		LMGL03013776	TG(13:0/15:1(9Z)/20:4(5Z,8Z,11Z,	1-tridecanoyl-2-(9Z-pentadecenoyl)-3-	C51H88O6
			14Z))[iso6]	(5Z,8Z,11Z,14Z-eicosatetraenoyl)-sn-
				glycerol
		LMGL03013867	TG(13:0/17:1(9Z)/18:4(6Z,9Z,12Z,	1-tridecanoyl-2-(9Z-heptadecenoyl)-3-	C51H88O6
			15Z))[iso6]	(6Z,9Z,12Z,15Z-octadecatetraenoyl)-sn-
				glycerol
		LMGL03013887	TG(13:0/17:2(9Z,12Z)/18:3(6Z,9Z,12Z))[iso6]	1-tridecanoyl-2-(9Z,12Z-heptadecadienoyl)-3-(6Z,9Z,12Z-octadecatrienoyl)-sn-glycerol	C51H88O6
		LMGL03013888	TG(13:0/17:2(9Z,12Z)/18:3(9Z,12Z,15Z))[iso6]	1-tridecanoyl-2-(9Z,12Z-heptadecadienoyl)-3-(9Z,12Z,15Z-octadecatrienoyl)-sn-glycerol	C51H88O6
		LMGL03014156	TG(14:0/14:1(9Z)/20:4(5Z,8Z,11Z,	1-tetradecanoyl-2-(9Z-tetradecenoyl)-3-	C51H88O6
			14Z))[iso6]	(5Z,8Z,11Z,14Z-eicosatetraenoyl)-sn-
				glycerol
		LMGL03014255	TG(14:0/16:1(9Z)/18:4(6Z,9Z,12Z,	1-tetradecanoyl-2-(9Z-hexadecenoyl)-3-	C51H88O6
			15Z))[iso6]	(6Z,9Z,12Z,15Z-octadecatetraenoyl)-sn-
				glycerol
		LMGL03014636	TG(14:1(9Z)/16:0/18:4(6Z,9Z,12Z,	1-(9Z-tetradecenoyl)-2-hexadecanoyl-3-	C51H88O6
			15Z))[iso6]	(6Z,9Z,12Z,15Z-octadecatetraenoyl)-sn-
				glycerol
		LMGL03014659	TG(14:1(9Z)/16:1(9Z)/18:3(6Z,9Z,	1-(9Z-tetradecenoyl)-2-(9Z-	C51H88O6
			12Z))[iso6]	hexadecenoyl)-3-(6Z,9Z,12Z-
				octadecatrienoyl)-sn-glycerol
		LMGL03014660	TG(14:1(9Z)/16:1(9Z)/18:3(9Z,12Z,15Z))[iso6]	1-(9Z-tetradecenoyl)-2-(9Z-hexadecenoyl)-3-(9Z,12Z,15Z-octadecatrienoyl)-sn-glycerol	C51H88O6
		LMGL03014988	TG(15:0/15:1(9Z)/18:4(6Z,9Z,12Z,15Z))[iso6]	1-pentadecanoyl-2-(9Z-pentadecenoyl)-3-(6Z,9Z,12Z,15Z-octadecatetraenoyl)-sn-glycerol	C51H88O6
	840,64	LMFA07050151	(R)-lactoyl-CoA	2R-hydroxypropanoyl-CoA	C24H41N7O18P3S
		LMFA07050226	3-hydroxypropionyl-CoA	3-hydroxypropanoyl-CoA	C24H41N7O18P3S
		LMFA07050339	Lactyl-CoA	{[(2R,3S,4R,5R)-5-(6-amino-9H-purin-9-yl)-4-hydroxy-2-({[hydroxy({hydroxy[(3R)-3-hydroxy-3-{[2-({2-[(2-hydroxypropanoyl)sulfanyl]ethyl}carbamoyl)ethyl]carbamoyl}-2,2-dimethylpropoxy]phosphoryl}oxy)phosphoryl]oxy}methyl)oxolan-3-yl]oxy}phosphonic acid	C24H41N7O18P3S
		LMFA07050357	oxalyl-CoA	3'-phosphoadenosine 5'-(3-{(3R)-3-hydroxy-2,2-dimethyl-4-[(3-{[2-(oxalylsulfanyl)ethyl]amino}-3-oxopropyl)amino]-4-oxobutyl} dihydrogen diphosphate)	C23H37N7O19P3S
	884.78	LMFA07050115	(3S)-3-carboxy-3-hydroxypropanoyl-CoA	3'-phosphoadenosine 5'-{3-[(3R)-4-({3-[(2-{[(3S)-3-carboxy-3-hydroxypropanoyl]sulfanyl}ethyl)amino]-3-oxopropyl}amino)-3-hydroxy-2,2-dimethyl-4-oxobutyl] dihydrogen diphosphate}	C25H41N7O20P3S
		LMFA07050348	Malyl-CoA	(2S)-4-{[2-(3-{3-[({[({[(2R,3S,4R,5R)-5-(6-amino-9H-purin-9-yl)-4-hydroxy-3-(phosphonooxy)oxolan-2-yl]methoxy}(hydroxy)phosphoryl)oxy](hydroxy)phosphoryl}oxy)methyl]-2-hydroxy-3-methylbutanamido}propanamido)ethyl]sulfanyl}-2-hydroxy-4-oxobutanoic acid	C25H41N7O20P3S
	902.42	LMFA01160034	2-tetracosyl-3-hydroxy-heptatriaconta-16Z-enoic acid	2-tetracosyl-3-hydroxy-heptatriaconta-16Z-enoic acid	C61H121O3
		LMFA01160040	2-docosyl-3-hydroxy-nonatriaconta-18Z-enoic acid	2-docosyl-3-hydroxy-nonatriaconta-18Z-enoic acid	C61H121O3
		LMFA01160042	2-tetracosyl-3-hydroxy-heptatriaconta-18Z-enoic acid	2-tetracosyl-3-hydroxy-heptatriaconta-18Z-enoic acid	C61H121O3
		LMFA01160046	2-eicosyl-3-hydroxy-hentetraconta-20Z-enoic acid	2-eicosyl-3-hydroxy-hentetraconta-20Z-enoic acid	C61H121O3
		LMFA01160048	2-docosyl-3-hydroxy-nonatriaconta-20Z-enoic acid	2-docosyl-3-hydroxy-nonatriaconta-20Z-enoic acid	C61H121O3
		LMFA01160050	2-tetracosyl-3-hydroxy-heptatriaconta-20Z-enoic acid	2-tetracosyl-3-hydroxy-heptatriaconta-20Z-enoic acid	C61H121O3
		LMGL03010299	TG(17:0/18:2(9Z,12Z)/20:0)[iso6]	1-heptadecanoyl-2-(9Z,12Z-octadecadienoyl)-3-eicosanoyl-sn-glycerol	C58H109O6
		LMGL03010300	TG(17:1(9Z)/18:1(9Z)/20:0)[iso6]	1-(9Z-heptadecenoyl)-2-(9Z-octadecenoyl)-3-eicosanoyl-sn-glycerol	C58H109O6
		LMGL03010301	TG(17:2(9Z,12Z)/18:0/20:0)[iso6]	1-(9Z,12Z-heptadecadienoyl)-2-octadecanoyl-3-eicosanoyl-sn-glycerol	C58H109O6
		LMGL03010304	TG(17:0/18:1(9Z)/20:1(11Z))[iso6]	1-heptadecanoyl-2-(9Z-octadecenoyl)-3-(11Z-eicosenoyl)-sn-glycerol	C58H109O6
		LMGL03010305	TG(17:1(9Z)/18:0/20:1(11Z))[iso6]	1-(9Z-heptadecenoyl)-2-octadecanoyl-3-(11Z-eicosenoyl)-sn-glycerol	C58H109O6
		LMGL03010309	TG(17:0/18:0/20:2(11Z,14Z))[iso6]	1-heptadecanoyl-2-octadecanoyl-3-(11Z,14Z-eicosadienoyl)-sn-glycerol	C58H109O6
		LMGL03010376	TG(18:0/18:2(9Z,12Z)/19:0)[iso6]	1-octadecanoyl-2-(9Z,12Z-octadecadienoyl)-3-nonadecanoyl-sn-glycerol	C58H109O6
		LMGL03010377	TG(18:1(9Z)/18:1(9Z)/19:0)[iso3]	1,2-di-(9Z-octadecenoyl)-3-nonadecanoyl-sn-glycerol	C58H109O6
		LMGL03010384	TG(16:1(9Z)/19:0/20:1(11Z))[iso6]	1-(9Z-hexadecenoyl)-2-nonadecanoyl-3-(11Z-eicosenoyl)-sn-glycerol	C58H109O6
		LMGL03010389	TG(16:0/19:0/20:2(11Z,14Z))[iso6]	1-hexadecanoyl-2-nonadecanoyl-3-(11Z,14Z-eicosadienoyl)-sn-glycerol	C58H109O6
		LMGL03010410	TG(16:0/17:2(9Z,12Z)/22:0)[iso6]	1-hexadecanoyl-2-(9Z,12Z-heptadecadienoyl)-3-docosanoyl-sn-glycerol	C58H109O6
		LMGL03010411	TG(16:1(9Z)/17:1(9Z)/22:0)[iso6]	1-(9Z-hexadecenoyl)-2-(9Z-heptadecenoyl)-3-docosanoyl-sn-glycerol	C58H109O6
		LMGL03010413	TG(16:0/17:1(9Z)/22:1(13Z))[iso6]	1-hexadecanoyl-2-(9Z-heptadecenoyl)-3-(13Z-docosenoyl)-sn-glycerol	C58H109O6
		LMGL03010414	TG(16:1(9Z)/17:0/22:1(13Z))[iso6]	1-(9Z-hexadecenoyl)-2-heptadecanoyl-3-(13Z-docosenoyl)-sn-glycerol	C58H109O6
		LMGL03010421	TG(17:2(9Z,12Z)/19:0/19:0)[iso3]	1-(9Z,12Z-heptadecadienoyl)-2,3-dinonadecanoyl-sn-glycerol	C58H109O6
		LMGL03010457	TG(17:0/17:2(9Z,12Z)/21:0)[iso6]	1-heptadecanoyl-2-(9Z,12Z-heptadecadienoyl)-3-heneicosanoyl-sn-glycerol	C58H109O6
		LMGL03010458	TG(17:1(9Z)/17:1(9Z)/21:0)[iso3]	1,2-di-(9Z-heptadecenoyl)-3-heneicosanoyl-sn-glycerol	C58H109O6
		LMGL03010467	TG(16:0/17:0/22:2(13Z,16Z))[iso6]	1-hexadecanoyl-2-heptadecanoyl-3-(13Z,16Z-docosadienoyl)-sn-glycerol	C58H109O6
		LMGL03010507	TG(16:0/18:2(9Z,12Z)/21:0)[iso6]	1-hexadecanoyl-2-(9Z,12Z-octadecadienoyl)-3-heneicosanoyl-sn-glycerol	C58H109O6
		LMGL03010508	TG(16:1(9Z)/18:1(9Z)/21:0)[iso6]	1-(9Z-hexadecenoyl)-2-(9Z-octadecenoyl)-3-heneicosanoyl-sn-glycerol	C58H109O6
		LMGL03012914	TG(15:0/20:1(11Z)/20:1(11Z))[iso3]	1-pentadecanoyl-2,3-di-(11Z-eicosenoyl)-sn-glycerol	C58H109O6
		LMGL03013003	TG(17:0/19:1(9Z)/19:1(9Z))[iso3]	1-heptadecanoyl-2,3-di9Z-nonadecenoyl-sn-glycerol	C58H109O6
		LMGL03013646	TG(12:0/21:0/22:2(13Z,16Z))[iso6]	1-dodecanoyl-2-heneicosanoyl-3-(13Z,16Z-docosadienoyl)-sn-glycerol	C58H109O6
		LMGL03014054	TG(13:0/20:0/22:2(13Z,16Z))[iso6]	1-tridecanoyl-2-eicosanoyl-3-(13Z,16Z-docosadienoyl)-sn-glycerol	C58H109O6
		LMGL03014065	TG(13:0/20:1(11Z)/22:1(11Z))[iso6]	1-tridecanoyl-2-(11Z-eicosenoyl)-3-11Z-docosenoyl-sn-glycerol	C58H109O6
		LMGL03014075	TG(13:0/20:2(11Z,14Z)/22:0)[iso6]	1-tridecanoyl-2-(11Z,14Z-eicosadienoyl)-3-docosanoyl-sn-glycerol	C58H109O6
		LMGL03014462	TG(14:0/19:0/22:2(13Z,16Z))[iso6]	1-tetradecanoyl-2-nonadecanoyl-3-(13Z,16Z-docosadienoyl)-sn-glycerol	C58H109O6
		LMGL03014475	TG(14:0/19:1(9Z)/22:1(11Z))[iso6]	1-tetradecanoyl-2-9Z-nonadecenoyl-3-11Z-docosenoyl-sn-glycerol	C58H109O6
		LMGL03014509	TG(14:0/20:2(11Z,14Z)/21:0)[iso6]	1-tetradecanoyl-2-(11Z,14Z-eicosadienoyl)-3-heneicosanoyl-sn-glycerol	C58H109O6
		LMGL03014867	TG(14:1(9Z)/19:0/22:1(11Z))[iso6]	1-(9Z-tetradecenoyl)-2-nonadecanoyl-3-11Z-docosenoyl-sn-glycerol	C58H109O6
		LMGL03014880	TG(14:1(9Z)/19:1(9Z)/22:0)[iso6]	1-(9Z-tetradecenoyl)-2-9Z-nonadecenoyl-3-docosanoyl-sn-glycerol	C58H109O6
		LMGL03014904	TG(14:1(9Z)/20:1(11Z)/21:0)[iso6]	1-(9Z-tetradecenoyl)-2-(11Z-eicosenoyl)-3-heneicosanoyl-sn-glycerol	C58H109O6
		LMGL03015141	TG(15:0/18:0/22:2(13Z,16Z))[iso6]	1-pentadecanoyl-2-octadecanoyl-3-(13Z,16Z-docosadienoyl)-sn-glycerol	C58H109O6
		LMGL03015160	TG(15:0/18:1(9Z)/22:1(11Z))[iso6]	1-pentadecanoyl-2-(9Z-octadecenoyl)-3-11Z-docosenoyl-sn-glycerol	C58H109O6
		LMGL03015178	TG(15:0/18:2(9Z,12Z)/22:0)[iso6]	1-pentadecanoyl-2-(9Z,12Z-octadecadienoyl)-3-docosanoyl-sn-glycerol	C58H109O6
		LMGL03015266	TG(15:0/20:0/20:2(11Z,14Z))[iso6]	1-pentadecanoyl-2-eicosanoyl-3-(11Z,14Z-eicosadienoyl)-sn-glycerol	C58H109O6
		LMGL03015491	TG(15:1(9Z)/18:0/22:1(11Z))[iso6]	1-(9Z-pentadecenoyl)-2-octadecanoyl-3-11Z-docosenoyl-sn-glycerol	C58H109O6
		LMGL03015510	TG(15:1(9Z)/18:1(9Z)/22:0)[iso6]	1-(9Z-pentadecenoyl)-2-(9Z-octadecenoyl)-3-docosanoyl-sn-glycerol	C58H109O6
		LMGL03015608	TG(15:1(9Z)/19:1(9Z)/21:0)[iso6]	1-(9Z-pentadecenoyl)-2-9Z-nonadecenoyl-3-heneicosanoyl-sn-glycerol	C58H109O6
		LMGL03015616	TG(15:1(9Z)/20:0/20:1(11Z))[iso6]	1-(9Z-pentadecenoyl)-2-eicosanoyl-3-(11Z-eicosenoyl)-sn-glycerol	C58H109O6
		LMGL03015718	TG(16:0/17:1(9Z)/22:1(11Z))[iso6]	1-hexadecanoyl-2-(9Z-heptadecenoyl)-3-11Z-docosenoyl-sn-glycerol	C58H109O6
		LMGL03015775	TG(16:0/19:1(9Z)/20:1(11Z))[iso6]	1-hexadecanoyl-2-9Z-nonadecenoyl-3-(11Z-eicosenoyl)-sn-glycerol	C58H109O6
		LMGL03015805	TG(16:1(9Z)/17:0/22:1(11Z))[iso6]	1-(9Z-hexadecenoyl)-2-heptadecanoyl-3-11Z-docosenoyl-sn-glycerol	C58H109O6
		LMGL03015865	TG(16:1(9Z)/19:1(9Z)/20:0)[iso6]	1-(9Z-hexadecenoyl)-2-9Z-nonadecenoyl-3-eicosanoyl-sn-glycerol	C58H109O6
		LMGL03016033	TG(17:1(9Z)/19:0/19:1(9Z))[iso6]	1-(9Z-heptadecenoyl)-2-nonadecanoyl-3-9Z-nonadecenoyl-sn-glycerol	C58H109O6
		LMGL03016144	TG(18:0/18:1(9Z)/19:1(9Z))[iso6]	1-octadecanoyl-2-(9Z-octadecenoyl)-3-9Z-nonadecenoyl-sn-glycerol	C58H109O6
	912.84	LMFA07050112	(2Z)-4-carboxy-2-sulfanylbut-2-enoyl-CoA	5'-O-[({[4-({3-[(2-{[(2Z)-4-carboxy-2-sulfanylbut-2-enoyl]sulfanyl}ethyl)amino]-3-oxopropyl}amino)-3-hydroxy-2,2-dimethyl-4-oxobutoxy](hydroxy)phosphoryl}oxy)(hydroxy)phosphoryl]adenosine 3'-(dihydrogen phosphate)	C26H41N7O19P3S2
		LMFA07050116	(3S)-3-hydroxy-3-methylglutaryl-CoA	3S-hydroxy-3-methyl-5-carboxypentanoyl-CoA	C27H45N7O20P3S
		LMFA07050117	(3S)-3-Hydroxyadipyl-CoA	(4R)-6-{[2-(3-{3-[({[({[(2S,3R,4S,5S)-5-(6-amino-9H-purin-9-yl)-4-hydroxy-3-(phosphonooxy)oxolan-2-yl]methoxy}(hydroxy)phosphoryl)oxy](hydroxy)phosphoryl}oxy)methyl]-2-hydroxy-3-methylbutanamido}propanamido)ethyl]sulfanyl}-4-hydroxy-6-oxohexanoic acid	C27H45N7O20P3S
		LMFA07050180	2-hydroxyadipoyl-CoA	3'-phosphoadenosine 5'-{3-[(3R)-4-{[3-({2-[(5-carboxy-2-hydroxypentanoyl)sulfanyl]ethyl}amino)-3-oxopropyl]amino}-3-hydroxy-2,2-dimethyl-4-oxobutyl] dihydrogen diphosphate}	C27H45N7O20P3S
		LMFA07050209	3-hydroxy-3-methylglutaryl-CoA	3'-phosphoadenosine 5'-{3-[(3R)-4-{[3-({2-[(4-carboxy-3-hydroxy-3-methylbutanoyl)sulfanyl]ethyl}amino)-3-oxopropyl]amino}-3-hydroxy-2,2-dimethyl-4-oxobutyl] dihydrogen diphosphate}	C27H45N7O20P3S
		LMFA07050211	3-hydroxyadipyl-CoA	3'-phosphoadenosine 5'-{3-[(3R)-4-{[3-({2-[(5-carboxy-3-hydroxypentanoyl)sulfanyl]ethyl}amino)-3-oxopropyl]amino}-3-hydroxy-2,2-dimethyl-4-oxobutyl] dihydrogen diphosphate}	C27H45N7O20P3S
		LMFA07050258	3-thiaoctanoyl-CoA	3'-phosphoadenosine 5'-{3-[(3R)-3-hydroxy-2,2-dimethyl-4-oxo-4-({3-oxo-3-[(2-{[(pentylsulfany)acetyl]sulfanyl}ethyl)amino]propyl}amino)butyl] dihydrogen diphosphate}	C28H49N7O17P3S2
		LMFA07050263	4-carboxy-2-thioxobutanoyl-CoA	5'-O-[{[(4-{[3-({2-[(4-carboxy-2-thioxobutanoyl)sulfanyl]ethyl}amino)-3-oxopropyl]amino}-3-hydroxy-2,2-dimethyl-4-oxobutoxy)(hydroxy)phosphoryl]oxy}(hydroxy)phosphoryl]adenosine 3'-(dihydrogen phosphate)	C26H41N7O19P3S2
